# Supplementary material for: Quantification of Immune Variables from Liquid Biopsy in Breast Cancer Patients Links Vδ2+ γδ T Cell Alterations with Lymph Node Invasion
Source: Cancers (Basel). 2021 Jan 25;13(3):441. doi: 10.3390/cancers13030441 (PMC7865589; doi:10.3390/cancers13030441)
Supplement: Supplementary file 1 [file cancers-13-00441-s001.zip]

Archive with 7 entries (4 files):
- cancers-1039857-supplementary.pdf
- File S1/
- File S1/BGA R script.txt
- Supplementary Table S2/
- Supplementary Table S2/BGA HV vs BC samples.xlsx
- Supplementary Table S3/
- Supplementary Table S3/BGA BC N- vs BC N+ samples.xlsx
