# Supplementary material for: Quantification of Immune Variables from Liquid Biopsy in Breast Cancer Patients Links Vδ2+ γδ T Cell Alterations with Lymph Node Invasion
Source: Cancers (Basel). 2021 Jan 25;13(3):441. doi: 10.3390/cancers13030441 (PMC7865589; doi:10.3390/cancers13030441)
Supplement: Supplementary file 1 [file cancers-13-00441-s001.zip › File S1/BGA R script.txt]

library(made4)
library(ggplot2)

D <- data.frame(read.csv2("file location.csv",dec=".", sep=";"))

###D <- data.frame(read.table("file location.csv",dec=".",stringsAsFactors = no,
   ##                        sep=";",header=TRUE,na=""))


# annotation of cellular populations

mark_type = c(rep("CD4",X),rep("CD8",X),rep("NK",X),rep("Vd2",X),rep("Treg",X))


# all samples
DAT <- D[which(D$ECH == "DIAG"),]

# no HV
DAT <- D[which(D$Groupe == "N+" | D$Groupe == "N-"),]


nrow(DAT)

mat <- DAT[,colnames(DAT) != "Count_Vd2" & colnames(DAT) != "Count_CD4._CD4"
           & colnames(DAT) != "Count_CD8." & colnames(DAT) != "Count_NK_NK"
           & colnames(DAT) != "Count_Treg_Treg" & colnames(DAT) != "Nom"
           & colnames(DAT) != "LICI" & colnames(DAT) != "ECH"
           & colnames(DAT) != "Groupe"]

dim(mat)

#### transform (optional)

#mat = apply(mat, 2, scale)

group <- DAT$Groupe
res.bga = bga(t(mat), factor(group))
plot(res.bga)

gene <- topgenes(res.bga, axis = 1)
gene <- topgenes(res.bga, axis = 2, end="neg",n=10)

#marker <- data.frame(mark = colnames(mat), mark_type = mark_type)

#extraction of coordonates
col_coord <- res.bga$bet$co

df_contrib <- data.frame(var = colnames(mat), contribution = col_coord$Comp1) #comp1 = axe1
df_contrib <- cbind(df_contrib,marker)
tot_contrib_pos = sum(df_contrib[df_contrib$contribution > 0,]$contribution)
tot_contrib_neg = sum(df_contrib[df_contrib$contribution < 0,]$contribution)
df_contrib$percent_contrib = ifelse(df_contrib$contribution <0, df_contrib$contribution/tot_contrib_neg*100,
                                    df_contrib$contribution/tot_contrib_pos*100)
df_contrib <- df_contrib[order(df_contrib$contribution,decreasing = TRUE), ]
head(df_contrib)
tail(df_contrib)


n_mark = nrow(df_contrib)

df_contrib$num <- as.factor(c(1:n_mark))
df_contrib$percent_contrib_signed <- ifelse(df_contrib$contribution > 0, df_contrib$percent_contrib,-df_contrib$percent_contrib)

#write.csv2(df_contrib,"file location.csv",
 #          row.names=FALSE)


#single mark contribution viz

p <- ggplot(data = df_contrib, aes(x=num, y=percent_contrib_signed,fill = mark_type)) +
  geom_bar(stat="identity") + 
  scale_x_discrete(breaks = 1:n_mark, labels=c(rep("",n_mark)))+
  theme_minimal()
p
                     


# global contribution  

n_mark <- data.frame(type = c("CD4","CD8","NK","Vd2","Treg"),n_mark = c(X,X,X,X,X))
tot_mark = sum(n_mark$n_mark)

contrib_pos_obs <- c()
contrib_neg_obs <- c()
contrib_tot_obs <- c()

for (i in 1:nrow(n_mark)){
  contrib_pos_obs[i] <- sum(df_contrib[which(df_contrib$mark_type == n_mark$type[i] 
                                             & df_contrib$contribution > 0),]$percent_contrib)
  contrib_neg_obs[i] <- sum(df_contrib[which(df_contrib$mark_type == n_mark$type[i] 
                                             & df_contrib$contribution < 0),]$percent_contrib)
  contrib_tot_obs[i] <- sum(df_contrib[which(df_contrib$mark_type == n_mark$type[i]),]$percent_contrib)/2
}

global_contrib <- data.frame(cell_type = n_mark$type,tot_obs = contrib_tot_obs,
                             pos_obs = contrib_pos_obs,neg_obs = contrib_neg_obs,
                             expected_contrib = n_mark$n_mark/tot_mark*100)

global_contrib$diff_contrib_tot <- global_contrib$tot_obs-global_contrib$expected_contrib
global_contrib$diff_contrib_pos <- global_contrib$pos_obs-global_contrib$expected_contrib
global_contrib$diff_contrib_neg <- global_contrib$neg_obs-global_contrib$expected_contrib

p <- ggplot(data = global_contrib, aes(x=cell_type, y=diff_contrib_tot,fill=cell_type)) +
  geom_bar(stat="identity") + theme_minimal()
p
