# Supplementary material for: Quantification of Immune Variables from Liquid Biopsy in Breast Cancer Patients Links Vδ2+ γδ T Cell Alterations with Lymph Node Invasion
Source: Cancers (Basel). 2021 Jan 25;13(3):441. doi: 10.3390/cancers13030441 (PMC7865589; doi:10.3390/cancers13030441)
Supplement: Supplementary file 1 [file cancers-13-00441-s001.zip › Supplementary Table S2/BGA HV vs BC samples.xlsx]

## Sheet: Contribution of variables
	variables	contribution	mark	mark_type	percent_contrib	num	percent_contrib_signed
99	Vd2..Naive	0.549967	Vd2..Naive	Vd2	9.21439	1	9.21439
53	NK.NKG2C	0.418897	NK.NKG2C	NK	7.01839	2	7.01839
83	Vd2..CD4	0.373663	Vd2..CD4	Vd2	6.26052	3	6.26052
91	Vd2..CM	0.282145	Vd2..CM	Vd2	4.72718	4	4.72718
43	CD8..Naive	0.242845	CD8..Naive	CD8	4.06874	5	4.06874
67	NK.CD127	0.235922	NK.CD127	NK	3.95274	6	3.95274
114	Tregs.DNAM.1	0.208392	Tregs.DNAM.1	Treg	3.4915	7	3.4915
120	Tregs.Resting	0.183511	Tregs.Resting	Treg	3.07463	8	3.07463
15	CD4conv.Naive	0.182003	CD4conv.Naive	CD4	3.04936	9	3.04936
51	NK.NKp30	0.178991	NK.NKp30	NK	2.9989	10	2.9989
55	NK.CD158b	0.172694	NK.CD158b	NK	2.89339	11	2.89339
61	NK.CD27	0.166289	NK.CD27	NK	2.78608	12	2.78608
70	NK.Fas	0.153325	NK.Fas	NK	2.56887	13	2.56887
85	Vd2..CD25	0.150279	Vd2..CD25	Vd2	2.51784	14	2.51784
65	NK.CD57	0.145733	NK.CD57	NK	2.44167	15	2.44167
119	Tregs.PD.L1	0.136997	Tregs.PD.L1	Treg	2.29531	16	2.29531
32	CD8..CD56	0.132478	CD8..CD56	CD8	2.21959	17	2.21959
60	NK.CD25	0.113974	NK.CD25	NK	1.90957	18	1.90957
92	Vd2..CTLA.4	0.0973596	Vd2..CTLA.4	Vd2	1.63121	19	1.63121
29	CD8..CD25	0.0965555	CD8..CD25	CD8	1.61773	20	1.61773
88	Vd2..CD56	0.0880532	Vd2..CD56	Vd2	1.47528	21	1.47528
69	NK.DNAM.1	0.0830306	NK.DNAM.1	NK	1.39113	22	1.39113
37	CD8..DNAM.1	0.0807672	CD8..DNAM.1	CD8	1.35321	23	1.35321
17	CD4conv.PD.L1	0.0745051	CD4conv.PD.L1	CD4	1.24829	24	1.24829
62	NK.CD28	0.0739514	NK.CD28	NK	1.23902	25	1.23902
52	NK.NKG2D	0.0713012	NK.NKG2D	NK	1.19461	26	1.19461
10	CD4conv.DNAM.1	0.0691162	CD4conv.DNAM.1	CD4	1.15801	27	1.15801
31	CD8..CD57	0.0653747	CD8..CD57	CD8	1.09532	28	1.09532
72	NK.PD.L1	0.0634378	NK.PD.L1	NK	1.06287	29	1.06287
107	Tregs.BTLA	0.0624386	Tregs.BTLA	Treg	1.04612	30	1.04612
96	Vd2..Fas	0.0575851	Vd2..Fas	Vd2	0.964807	31	0.964807
26	CD8..NKG2D	0.0568549	CD8..NKG2D	CD8	0.952573	32	0.952573
66	NK.CD69	0.0557861	NK.CD69	NK	0.934666	33	0.934666
117	Tregs.LAG3	0.055782	Tregs.LAG3	Treg	0.934597	34	0.934597
101	Vd2..PD.L1	0.0550209	Vd2..PD.L1	Vd2	0.921845	35	0.921845
63	NK.CD44	0.0524822	NK.CD44	NK	0.879311	36	0.879311
12	CD4conv.Fas	0.0523045	CD4conv.Fas	CD4	0.876334	37	0.876334
54	NK.NKG2A	0.0506981	NK.NKG2A	NK	0.84942	38	0.84942
80	vd2.NKG2D	0.0506439	vd2.NKG2D	Vd2	0.848511	39	0.848511
34	CD8..CD127	0.0486961	CD8..CD127	CD8	0.815877	40	0.815877
45	CD8..PD.L1	0.048668	CD8..PD.L1	CD8	0.815406	41	0.815406
105	Tregs.Freq...CD3	0.0441474	Tregs.Freq...CD3	Treg	0.739665	42	0.739665
20	CD8..Freq...CD3	0.0434505	CD8..Freq...CD3	CD8	0.727989	43	0.727989
28	CD8..BTLA	0.0414203	CD8..BTLA	CD8	0.693974	44	0.693974
68	NK.CTLA.4	0.0384406	NK.CTLA.4	NK	0.644051	45	0.644051
112	Tregs.CD127	0.0383834	Tregs.CD127	Treg	0.643094	46	0.643094
50	NK.NKp46	0.0366646	NK.NKp46	NK	0.614295	47	0.614295
93	Vd2..DNAM.1	0.0366568	Vd2..DNAM.1	Vd2	0.614164	48	0.614164
64	NK.CD56bright	0.0338707	NK.CD56bright	NK	0.567486	49	0.567486
79	vd2.NKG2A	0.0270583	vd2.NKG2A	Vd2	0.453348	50	0.453348
82	Vd2..BTLA	0.0257331	Vd2..BTLA	Vd2	0.431145	51	0.431145
113	Tregs.CTLA.4	0.0251096	Tregs.CTLA.4	Treg	0.420698	52	0.420698
106	Tregs.4.1BB	0.0181766	Tregs.4.1BB	Treg	0.30454	53	0.30454
35	CD8..CM	0.0077568	CD8..CM	CD8	0.129961	54	0.129961
89	Vd2..CD69	0.00489469	Vd2..CD69	Vd2	0.0820079	55	0.0820079
9	CD4conv.CTLA.4	0.00353003	CD4conv.CTLA.4	CD4	0.0591437	56	0.0591437
90	Vd2..CD127	0.00276593	Vd2..CD127	Vd2	0.0463416	57	0.0463416
104	Vd2..TIM3	0.00198582	Vd2..TIM3	Vd2	0.0332713	58	0.0332713
5	CD4conv.CD44	-0.0037538	CD4conv.CD44	CD4	0.0498786	59	-0.0498786
14	CD4conv.LAG3	-0.00470767	CD4conv.LAG3	CD4	0.0625532	60	-0.0625532
40	CD8..Fas	-0.00489849	CD8..Fas	CD8	0.0650886	61	-0.0650886
109	Tregs.CD28	-0.00666592	Tregs.CD28	Treg	0.0885734	62	-0.0885734
86	Vd2..CD44	-0.00699057	Vd2..CD44	Vd2	0.0928872	63	-0.0928872
4	CD4conv.CD25	-0.00765683	CD4conv.CD25	CD4	0.10174	64	-0.10174
30	CD8..CD44	-0.0118317	CD8..CD44	CD8	0.157213	65	-0.157213
7	CD4conv.CD127	-0.0164891	CD4conv.CD127	CD4	0.219099	66	-0.219099
97	Vd2..ICOS	-0.0169731	Vd2..ICOS	Vd2	0.22553	67	-0.22553
108	Tregs.CD27	-0.0201775	Tregs.CD27	Treg	0.268109	68	-0.268109
118	Tregs.PD.1	-0.0229034	Tregs.PD.1	Treg	0.304329	69	-0.304329
13	CD4conv.ICOS	-0.0243172	CD4conv.ICOS	CD4	0.323115	70	-0.323115
56	NK.CD158a	-0.0256734	NK.CD158a	NK	0.341136	71	-0.341136
8	CD4conv.CM	-0.02738	CD4conv.CM	CD4	0.363812	72	-0.363812
110	Tregs.CD44	-0.0277362	Tregs.CD44	Treg	0.368545	73	-0.368545
3	CD4conv.BTLA	-0.0281787	CD4conv.BTLA	CD4	0.374425	74	-0.374425
115	Tregs.Fas	-0.0290912	Tregs.Fas	Treg	0.38655	75	-0.38655
84	Vd2..CD8	-0.0324625	Vd2..CD8	Vd2	0.431345	76	-0.431345
36	CD8..CTLA.4	-0.0336107	CD8..CTLA.4	CD8	0.446602	77	-0.446602
81	Vd2..4.1BB	-0.0351368	Vd2..4.1BB	Vd2	0.466881	78	-0.466881
122	Tregs.TIM3	-0.0363647	Tregs.TIM3	Treg	0.483196	79	-0.483196
16	CD4conv.PD.1	-0.0432251	CD4conv.PD.1	CD4	0.574353	80	-0.574353
1	CD4conv.Freq...CD3	-0.04672	CD4conv.Freq...CD3	CD4	0.620792	81	-0.620792
44	CD8..PD.1	-0.0480128	CD8..PD.1	CD8	0.63797	82	-0.63797
24	CD8..NKG2A	-0.049912	CD8..NKG2A	CD8	0.663206	83	-0.663206
2	CD4conv.4.1BB	-0.053977	CD4conv.4.1BB	CD4	0.717219	84	-0.717219
6	CD4conv.CD69	-0.0544465	CD4conv.CD69	CD4	0.723458	85	-0.723458
111	Tregs.CD69	-0.0560495	Tregs.CD69	Treg	0.744758	86	-0.744758
33	CD8..CD69	-0.0598045	CD8..CD69	CD8	0.794652	87	-0.794652
74	NK.TIM3	-0.0668277	NK.TIM3	NK	0.887973	88	-0.887973
73	NK.TIGIT	-0.0691112	NK.TIGIT	NK	0.918315	89	-0.918315
100	Vd2..PD.1	-0.0718409	Vd2..PD.1	Vd2	0.954586	90	-0.954586
19	CD4conv.TIM3	-0.0731503	CD4conv.TIM3	CD4	0.971985	91	-0.971985
121	Tregs.TIGIT	-0.073861	Tregs.TIGIT	Treg	0.981428	92	-0.981428
21	CD8..CD96	-0.0799663	CD8..CD96	CD8	1.06255	93	-1.06255
76	vd2.CD96	-0.0846359	vd2.CD96	Vd2	1.1246	94	-1.1246
116	Tregs.ICOS	-0.104485	Tregs.ICOS	Treg	1.38834	95	-1.38834
98	Vd2..LAG3	-0.120834	Vd2..LAG3	Vd2	1.60558	96	-1.60558
57	NK.CD96	-0.123991	NK.CD96	NK	1.64753	97	-1.64753
18	CD4conv.TIGIT	-0.128744	CD4conv.TIGIT	CD4	1.71069	98	-1.71069
75	Vd2..Freq...CD3	-0.133868	Vd2..Freq...CD3	Vd2	1.77877	99	-1.77877
71	NK.LAG3	-0.138205	NK.LAG3	NK	1.8364	100	-1.8364
48	CD8..TIM3	-0.140925	CD8..TIM3	CD8	1.87255	101	-1.87255
94	Vd2..EEM	-0.143052	Vd2..EEM	Vd2	1.9008	102	-1.9008
49	NK.Freq...CD33.	-0.146577	NK.Freq...CD33.	NK	1.94764	103	-1.94764
87	Vd2..CD57	-0.153429	Vd2..CD57	Vd2	2.03869	104	-2.03869
41	CD8..ICOS	-0.163284	CD8..ICOS	CD8	2.16964	105	-2.16964
27	CD8..4.1BB	-0.165603	CD8..4.1BB	CD8	2.20045	106	-2.20045
38	CD8..EEM	-0.167	CD8..EEM	CD8	2.21901	107	-2.21901
58	NK.4.1BB	-0.182562	NK.4.1BB	NK	2.4258	108	-2.4258
103	Vd2..TIGIT	-0.198235	Vd2..TIGIT	Vd2	2.63405	109	-2.63405
25	CD8..NKG2C	-0.215495	CD8..NKG2C	CD8	2.86339	110	-2.86339
47	CD8..TIGIT	-0.235485	CD8..TIGIT	CD8	3.12901	111	-3.12901
23	CD8..CD158b	-0.239887	CD8..CD158b	CD8	3.18749	112	-3.18749
59	NK.CD8	-0.244024	NK.CD8	NK	3.24247	113	-3.24247
42	CD8..LAG3	-0.266253	CD8..LAG3	CD8	3.53783	114	-3.53783
46	CD8..TEMRA	-0.278346	CD8..TEMRA	CD8	3.69853	115	-3.69853
95	Vd2..LEM	-0.300667	Vd2..LEM	Vd2	3.99512	116	-3.99512
11	CD4conv.EEM	-0.301429	CD4conv.EEM	CD4	4.00523	117	-4.00523
102	Vd2..TEMRA	-0.304244	Vd2..TEMRA	Vd2	4.04265	118	-4.04265
39	CD8..LEM	-0.312457	CD8..LEM	CD8	4.15177	119	-4.15177
78	vd2.CD158b	-0.338285	vd2.CD158b	Vd2	4.49496	120	-4.49496
22	CD8..CD158a	-0.461203	CD8..CD158a	CD8	6.12824	121	-6.12824
77	vd2.CD158a	-0.46276	vd2.CD158a	Vd2	6.14892	122	-6.14892

## Sheet: Contribution of lymphoid cells
	cell_type	expected_contrib	tot_contrib	pos_contrib	neg_contrib	diff_contrib_tot	diff_contrib_pos	diff_contrib_neg
1	CD4	15.5738	8.60474	6.39113	10.8184	-6.96903	10.8184	-4.75542
2	CD8	23.7705	26.7378	14.4904	38.9852	2.96729	38.9852	15.2147
3	NK	21.3115	24.5969	35.9465	13.2473	3.28538	13.2473	-8.06422
4	Vd2	24.5902	31.0786	30.2219	31.9354	6.48845	31.9354	7.3452
5	Treg	14.7541	8.982	12.9502	5.01383	-5.7721	5.01383	-9.74027
