# Supplementary material for: Quantification of Immune Variables from Liquid Biopsy in Breast Cancer Patients Links Vδ2+ γδ T Cell Alterations with Lymph Node Invasion
Source: Cancers (Basel). 2021 Jan 25;13(3):441. doi: 10.3390/cancers13030441 (PMC7865589; doi:10.3390/cancers13030441)
Supplement: Supplementary file 1 [file cancers-13-00441-s001.zip › Supplementary Table S3/BGA BC N- vs BC N+ samples.xlsx]

## Sheet: Contribution of variables
	variables	contribution	mark	mark_type	percent_contrib	num	percent_contrib_signed
109	Vd2..TEMRA	0.711123	Vd2..TEMRA	Vd2	8.72553	1	8.72553
93	Vd2..CD57	0.567548	Vd2..CD57	Vd2	6.96385	2	6.96385
76	NK.LAG3	0.363333	NK.LAG3	NK	4.45812	3	4.45812
110	Vd2..TIGIT	0.362364	Vd2..TIGIT	Vd2	4.44623	4	4.44623
111	Vd2..TIM3	0.33432	Vd2..TIM3	Vd2	4.10213	5	4.10213
19	CD4conv.TIGIT	0.297439	CD4conv.TIGIT	CD4	3.64959	6	3.64959
82	vd2.CD158a	0.279584	vd2.CD158a	Vd2	3.43052	7	3.43052
104	Vd2..ICOS	0.247461	Vd2..ICOS	Vd2	3.03636	8	3.03636
94	Vd2..CD56	0.220129	Vd2..CD56	Vd2	2.70099	9	2.70099
20	CD4conv.TIM3	0.212694	CD4conv.TIM3	CD4	2.60977	10	2.60977
124	Tregs.LAG3	0.206376	Tregs.LAG3	Treg	2.53224	11	2.53224
129	Tregs.TIM3	0.203421	Tregs.TIM3	Treg	2.49599	12	2.49599
15	CD4conv.LAG3	0.186348	CD4conv.LAG3	CD4	2.28651	13	2.28651
90	Vd2.T.cells.CD16	0.185023	Vd2.T.cells.CD16	Vd2	2.27025	14	2.27025
80	Vd2..Freq...CD3	0.178952	Vd2..Freq...CD3	Vd2	2.19575	15	2.19575
72	NK.CTLA.4	0.17484	NK.CTLA.4	NK	2.1453	16	2.1453
74	NK.Fas	0.172258	NK.Fas	NK	2.11361	17	2.11361
77	NK.PD.L1	0.167666	NK.PD.L1	NK	2.05727	18	2.05727
38	CD8..CTLA.4	0.162449	CD8..CTLA.4	CD8	1.99327	19	1.99327
83	vd2.CD158b	0.154529	vd2.CD158b	Vd2	1.89609	20	1.89609
89	Vd2..CD8	0.151034	Vd2..CD8	Vd2	1.8532	21	1.8532
67	NK.CD44	0.15099	NK.CD44	NK	1.85266	22	1.85266
126	Tregs.PD.L1	0.139576	Tregs.PD.L1	Treg	1.71261	23	1.71261
48	CD8..PD.L1	0.13174	CD8..PD.L1	CD8	1.61645	24	1.61645
65	NK.CD27	0.126374	NK.CD27	NK	1.55061	25	1.55061
18	CD4conv.PD.L1	0.11588	CD4conv.PD.L1	CD4	1.42186	26	1.42186
2	CD4conv.4.1BB	0.107675	CD4conv.4.1BB	CD4	1.32118	27	1.32118
79	NK.TIM3	0.102121	NK.TIM3	NK	1.25303	28	1.25303
54	NK.NKp30	0.102007	NK.NKp30	NK	1.25163	29	1.25163
40	CD8..EEM	0.0928996	CD8..EEM	CD8	1.13989	30	1.13989
32	CD8..CD44	0.0908948	CD8..CD44	CD8	1.11529	31	1.11529
51	CD8..TIM3	0.0903411	CD8..TIM3	CD8	1.10849	32	1.10849
107	Vd2..PD.1	0.0845637	Vd2..PD.1	Vd2	1.0376	33	1.0376
29	CD8..BTLA	0.0835104	CD8..BTLA	CD8	1.02468	34	1.02468
11	CD4conv.EEM	0.0805867	CD4conv.EEM	CD4	0.988805	35	0.988805
17	CD4conv.PD.1	0.0773021	CD4conv.PD.1	CD4	0.948503	36	0.948503
47	CD8..PD.1	0.0762371	CD8..PD.1	CD8	0.935434	37	0.935434
69	NK.CD57	0.071784	NK.CD57	NK	0.880795	38	0.880795
33	CD8..CD57	0.0686178	CD8..CD57	CD8	0.841945	39	0.841945
61	NK.4.1BB	0.0649633	NK.4.1BB	NK	0.797105	40	0.797105
75	NK.HVEM	0.062062	NK.HVEM	NK	0.761505	41	0.761505
45	CD8..LAG3	0.0520333	CD8..LAG3	CD8	0.638452	42	0.638452
9	CD4conv.CTLA.4	0.0501616	CD4conv.CTLA.4	CD4	0.615487	43	0.615487
73	NK.DNAM.1	0.0500927	NK.DNAM.1	NK	0.614641	44	0.614641
108	Vd2..PD.L1	0.0481566	Vd2..PD.L1	Vd2	0.590885	45	0.590885
127	Tregs.Resting	0.0470432	Tregs.Resting	Treg	0.577224	46	0.577224
125	Tregs.PD.1	0.0420453	Tregs.PD.1	Treg	0.515899	47	0.515899
16	CD4conv.Naive	0.0403959	CD4conv.Naive	CD4	0.49566	48	0.49566
58	NK.CD158b	0.0383745	NK.CD158b	NK	0.470857	49	0.470857
92	Vd2..CD44	0.0355882	Vd2..CD44	Vd2	0.436669	50	0.436669
5	CD4conv.CD44	0.0345049	CD4conv.CD44	CD4	0.423378	51	0.423378
44	CD8..ICOS	0.0342865	CD8..ICOS	CD8	0.420697	52	0.420697
60	NK.CD96	0.0320482	NK.CD96	NK	0.393233	53	0.393233
66	NK.CD28	0.0304	NK.CD28	NK	0.37301	54	0.37301
86	Vd2..4.1BB	0.0256508	Vd2..4.1BB	Vd2	0.314737	55	0.314737
78	NK.TIGIT	0.0235885	NK.TIGIT	NK	0.289432	56	0.289432
10	CD4conv.DNAM.1	0.0190154	CD4conv.DNAM.1	CD4	0.23332	57	0.23332
105	Vd2..LAG3	0.0182342	Vd2..LAG3	Vd2	0.223735	58	0.223735
117	Tregs.CD44	0.0161499	Tregs.CD44	Treg	0.19816	59	0.19816
42	CD8..Fas	0.012378	CD8..Fas	CD8	0.15188	60	0.15188
12	CD4conv.Fas	0.0115024	CD4conv.Fas	CD4	0.141135	61	0.141135
22	CD8..CD96	0.010381	CD8..CD96	CD8	0.127376	62	0.127376
121	Tregs.DNAM.1	0.00589124	Tregs.DNAM.1	Treg	0.0722859	63	0.0722859
70	NK.CD69	0.00587095	NK.CD69	NK	0.072037	64	0.072037
120	Tregs.CTLA.4	0.00461063	Tregs.CTLA.4	Treg	0.0565728	65	0.0565728
99	Vd2..DNAM.1	0.00249205	Vd2..DNAM.1	Vd2	0.0305776	66	0.0305776
39	CD8..DNAM.1	-0.00266647	CD8..DNAM.1	CD8	0.0512669	67	-0.0512669
46	CD8..Naive	-0.0027951	CD8..Naive	CD8	0.0537399	68	-0.0537399
14	CD4conv.ICOS	-0.00315262	CD4conv.ICOS	CD4	0.0606138	69	-0.0606138
114	Tregs.BTLA	-0.0054256	Tregs.BTLA	Treg	0.104315	70	-0.104315
123	Tregs.ICOS	-0.00771929	Tregs.ICOS	Treg	0.148415	71	-0.148415
102	Vd2..Fas	-0.00944545	Vd2..Fas	Vd2	0.181603	72	-0.181603
3	CD4conv.BTLA	-0.00997817	CD4conv.BTLA	CD4	0.191845	73	-0.191845
98	Vd2..CTLA.4	-0.0146267	Vd2..CTLA.4	Vd2	0.281219	74	-0.281219
103	Vd2.T.cells.HVEM	-0.0151106	Vd2.T.cells.HVEM	Vd2	0.290525	75	-0.290525
113	Tregs.4.1BB	-0.018238	Tregs.4.1BB	Treg	0.350652	76	-0.350652
122	Tregs.Fas	-0.0200022	Tregs.Fas	Treg	0.384573	77	-0.384573
71	NK.CD127	-0.0202825	NK.CD127	NK	0.389961	78	-0.389961
59	NK.CD158a	-0.0206877	NK.CD158a	NK	0.397752	79	-0.397752
1	CD4conv.Freq...CD3	-0.0216856	CD4conv.Freq...CD3	CD4	0.416938	80	-0.416938
128	Tregs.TIGIT	-0.0229458	Tregs.TIGIT	Treg	0.441167	81	-0.441167
50	CD8..TIGIT	-0.023435	CD8..TIGIT	CD8	0.450572	82	-0.450572
28	CD8..4.1BB	-0.0237339	CD8..4.1BB	CD8	0.456321	83	-0.456321
37	CD8..CM	-0.0282402	CD8..CM	CD8	0.54296	84	-0.54296
112	Tregs.Freq...CD3	-0.0303041	Tregs.Freq...CD3	Treg	0.582642	85	-0.582642
64	NK.CD25	-0.0313661	NK.CD25	NK	0.603061	86	-0.603061
43	CD8..HVEM	-0.0314217	CD8..HVEM	CD8	0.604129	87	-0.604129
95	Vd2..CD69	-0.0315309	Vd2..CD69	Vd2	0.606229	88	-0.606229
4	CD4conv.CD25	-0.0316064	CD4conv.CD25	CD4	0.607679	89	-0.607679
53	NK.NKp46	-0.0331876	NK.NKp46	NK	0.638081	90	-0.638081
13	CD4conv.HVEM	-0.0344372	CD4conv.HVEM	CD4	0.662106	91	-0.662106
85	vd2.NKG2D	-0.0372766	vd2.NKG2D	Vd2	0.716698	92	-0.716698
36	CD8..CD127	-0.0381	CD8..CD127	CD8	0.732529	93	-0.732529
81	vd2.CD96	-0.0389992	vd2.CD96	Vd2	0.749818	94	-0.749818
27	CD8..NKG2D	-0.0448748	CD8..NKG2D	CD8	0.862785	95	-0.862785
116	Tregs.CD28	-0.0488806	Tregs.CD28	Treg	0.939803	96	-0.939803
130	Tregs.HVEM	-0.0521151	Tregs.HVEM	Treg	1.00199	97	-1.00199
115	Tregs.CD27	-0.052219	Tregs.CD27	Treg	1.00399	98	-1.00399
7	CD4conv.CD127	-0.0584931	CD4conv.CD127	CD4	1.12462	99	-1.12462
63	NK.CD16	-0.0593763	NK.CD16	NK	1.1416	100	-1.1416
35	CD8..CD69	-0.0612904	CD8..CD69	CD8	1.1784	101	-1.1784
68	NK.CD56bright	-0.0643538	NK.CD56bright	NK	1.2373	102	-1.2373
55	NK.NKG2D	-0.0698979	NK.NKG2D	NK	1.34389	103	-1.34389
118	Tregs.CD69	-0.0727771	Tregs.CD69	Treg	1.39925	104	-1.39925
87	Vd2..BTLA	-0.0773738	Vd2..BTLA	Vd2	1.48763	105	-1.48763
34	CD8..CD56	-0.0788832	CD8..CD56	CD8	1.51665	106	-1.51665
119	Tregs.CD127	-0.0856834	Tregs.CD127	Treg	1.64739	107	-1.64739
25	CD8..NKG2A	-0.0867295	CD8..NKG2A	CD8	1.6675	108	-1.6675
6	CD4conv.CD69	-0.0877147	CD4conv.CD69	CD4	1.68645	109	-1.68645
100	Vd2..EEM	-0.0884689	Vd2..EEM	Vd2	1.70095	110	-1.70095
106	Vd2..Naive	-0.089336	Vd2..Naive	Vd2	1.71762	111	-1.71762
31	CD8..CD25	-0.0916687	CD8..CD25	CD8	1.76247	112	-1.76247
26	CD8..NKG2C	-0.0982415	CD8..NKG2C	CD8	1.88884	113	-1.88884
56	NK.NKG2C	-0.103886	NK.NKG2C	NK	1.99737	114	-1.99737
88	Vd2..CD4	-0.113326	Vd2..CD4	Vd2	2.17886	115	-2.17886
24	CD8..CD158b	-0.119147	CD8..CD158b	CD8	2.29078	116	-2.29078
57	NK.NKG2A	-0.126633	NK.NKG2A	NK	2.4347	117	-2.4347
96	Vd2..CD127	-0.127671	Vd2..CD127	Vd2	2.45467	118	-2.45467
97	Vd2..CM	-0.140471	Vd2..CM	Vd2	2.70077	119	-2.70077
62	NK.CD8	-0.145146	NK.CD8	NK	2.79065	120	-2.79065
21	CD8..Freq...CD3	-0.145955	CD8..Freq...CD3	CD8	2.8062	121	-2.8062
49	CD8..TEMRA	-0.149835	CD8..TEMRA	CD8	2.88079	122	-2.88079
8	CD4conv.CM	-0.165614	CD4conv.CM	CD4	3.18418	123	-3.18418
84	vd2.NKG2A	-0.208092	vd2.NKG2A	Vd2	4.00088	124	-4.00088
91	Vd2..CD25	-0.212582	Vd2..CD25	Vd2	4.0872	125	-4.0872
52	NK.Freq...CD33.	-0.217937	NK.Freq...CD33.	NK	4.19016	126	-4.19016
23	CD8..CD158a	-0.274845	CD8..CD158a	CD8	5.28431	127	-5.28431
101	Vd2..LEM	-0.294666	Vd2..LEM	Vd2	5.66539	128	-5.66539
41	CD8..LEM	-0.304756	CD8..LEM	CD8	5.85939	129	-5.85939
30	CD8..CD16	-0.373815	CD8..CD16	CD8	7.18715	130	-7.18715

## Sheet: Contribution of lymphoid cells
	cell_type	expected_contrib	tot_contrib	pos_contrib	neg_contrib	diff_contrib_tot	diff_contrib_pos	diff_contrib_neg
1	CD4	15.3846	11.5348	15.1352	7.93443	-3.8498	-0.249414	-7.45019
2	CD8	23.8462	24.5953	11.1138	38.0768	0.749161	-12.7323	14.2306
3	NK	21.5385	19.2497	21.3349	17.1645	-2.28877	-0.203606	-4.37393
4	Vd2	24.6154	36.5376	44.2551	28.8201	11.9222	19.6397	4.20469
5	Treg	14.6154	8.08259	8.16099	8.00419	-6.5328	-6.4544	-6.6112
